# Supplementary material for: Amino Acid Fingerprinting of Authentic Nonfat Dry Milk and Skim Milk Powder and Effects of Spiking with Selected Potential Adulterants
Source: Foods. 2022 Sep 16;11(18):2868. doi: 10.3390/foods11182868 (PMC9498471; doi:10.3390/foods11182868)
Supplement: Supplementary file 1 [file foods-11-02868-s001.zip]

Archive with 1 entries (1 files):
- foods-1843184-supplementary.pdf
